# Supplementary material for: The Effects of Different Diets and Transgenerational Stress on Acyrthosiphon pisum Development
Source: Insects. 2019 Aug 21;10(9):260. doi: 10.3390/insects10090260 (PMC6780513; doi:10.3390/insects10090260)
Supplement: Supplementary file 1 [file insects-10-00260-s001.zip]

Archive with 1 entries (1 files):
- insects-560008-supplementary.xlsx
