# Supplementary material for: The Effects of Different Diets and Transgenerational Stress on Acyrthosiphon pisum Development
Source: Insects. 2019 Aug 21;10(9):260. doi: 10.3390/insects10090260 (PMC6780513; doi:10.3390/insects10090260)
Supplement: Supplementary file 1 [file insects-10-00260-s001.zip › insects-560008-supplementary.xlsx]

## Sheet: Table S1. Artificial Diet Treat
	Table S1. Artificial Diet Treatment (Diet) Recipe.
		Compound (to make 400 mL)	Mass (g)
		Sugars
		Sucrose	68.4
		Essential amino acids
		L-Arginine HCl	1.05336
		L-Histidine (Free Base)	0.4656
		L-Isoleucine (Allo Free)	0.3936
		L-Leucine HCL	0.3936
		L-Lysine HCl	0.548
		L-Methionine	0.1492
		L-Phenylalanine	0.1652
		L-Threonine (Allo Free)	0.3572
		L-Tryptophane	0.2044
		L-Valine	0.3512
		Total essential amino acids	4.08136
		Nonessential amino acids
		L-Alanine	0.178
		L-Asparagine (Anhydrous)	0.6606
		L-Aspartic acid C.P.	0.6656
		L- Cystein HCl monohydrate	0.1576
		L-Cystine	0.02
		Gamma amino butyric acid	0.08
		L-Glutamic acid	0.44132
		L-Glutamine (Commercial)	0.8768
		Glycine	0.03
		L-Proline	0.2304
		L-Serine	0.21
		L-Tyrosine	0.036
		Total nonessential amino acids	3.58632
		Total amino acids	7.66768
		Vitamins
		p-Aminobenzoic acid	0.04
		Ascorbic acid	0.4
		Biotin	0.0004
		D-Calcium pantothenate	0.02
		Folic acid	0.004
		i-Inositol (meso) dihydrate	0.2
		Nicotinic acid	0.04
		Pyridoxine HCl	0.01
		Thiamine HCl	0.01
		Salts, Buffers and Sterol
		Calcium citrate	0.04
		Cholesterol benzoate	0.01
		Potassium phosphate monobasic	1
		Sodium chloride	0.0508
		Cupric chloride	0.001016
		Ferric chloride	0.005344
		Manganese (II) chloride	0.005084
		Zinc sulfate	0.00344
		Magnesium chloride-6H2O	0.8
		Choline chloride	0.2

## Sheet: Table S2. ANOVA Single Factor C
	Table S2. ANOVA Single Factor Critical Values.
			ANOVA: Single Factor
			1st molt				2nd molt				3rd molt				4th molt				Nymph Laying
	Treatment / Condition	Comparison	N	df	F	p value	N	df	F	p value	N	df	F	p value	N	df	F	p value	N	df	F	p value
	Diet Treatment	Plant (F1 v. F2 v. F3)	65, 81, 61	205	1.48155	0.229732	61, 81, 65	206	3.77587	0.0245349	62, 81, 62	204	2.08971	0.126389	61, 75, 56	191	4.78285	0.00941223	53, 51, 52	155	10.496	5.3504e-05
	Diet Treatment	Leaf (F1 v. F2 v. F3)	20, 17, 20	56	0.467097	0.629328	17, 13, 19	48	1.43994	0.247422	16, 13, 19	47	0.956493	0.391911	17, 13, 18	47	0.337989	0.714998	16, 12, 17	44	1.07006	0.352154
	Diet Treatment	Diet (F1 v. F2 v. F3)	38, 70, 104	211	1.36891	0.256655	35, 61, 100	195	1.21945	0.297658	27, 51, 84	161	5.00809	0.00777629	25, 42, 62	128	1.87322	0.157882	25, 41, 50	115	0.0504245	0.950847
	Rearing Conditions	(WT vs. Old vs. Stressed)	65, 25, 20	109	2.2752	0.107728	61, 22, 19	101	2.28985	0.106622	62, 22, 19	102	14.7658	2.4056e-06	60, 20 , 17	96	12.2646	1.8501e-05	51, 10, 17	77	15.2078	2.8568e-06
	p < 0.05

## Sheet: Table S3. ANOVA Single Factor P
	Table S3. ANOVA Single Factor Post Hoc T-test Critical Values.
			ANOVA: Single Factor - Post Hoc T-test
			p value
	Treatment / Condition	Post Hoc Comparison	1st molt	2nd molt	3rd molt	4th molt	Nymph Laying
	Plant	F1 v. F2	0.653514	0.0178703	0.0558633	0.0418765	0.00191826
		F2 v. F3	0.163401	0.0268329	0.129535	0.00301625	2.94352e-05
		F3 v. F1	0.132035	0.727797	0.82055	0.383968	0.223133
	Leaf	F1 v. F2	0.824535	0.154768	0.311786	0.460969	0.341102
		F2 v. F3	0.40653	0.0861289	0.189272	0.466403	0.753415
		F3 v. F1	0.397659	0.911516	0.774301	0.978031	0.180415
	Diet	F1 v. F2	0.113649	0.966421	0.582272	0.324426	0.639439
		F2 v. F3	0.330755	0.18521	0.00618978	0.0562521	0.73496
		F3 v. F1	0.350489	0.257829	0.0765161	0.624671	0.793372
	Rearing Conditions	WT v. Old	0.0453214	0.0641573	5.07156e-06	5.80261e-06	0.000514194
		WT v. Stressed	0.97791	0.550081	0.786187	0.705816	0.000143538
		Old v. Stressed	0.0539002	0.0665259	0.00142836	0.0242438	0.596031
	p < 0.05

## Sheet: Table S4. ANOVA Two-Factor with
	Table S4. ANOVA Two-Factor with Replication Critical Values.
			ANOVA: Two-Factor With Replication
			1st molt				2nd molt				3rd molt				4th molt				Nymph Laying
	Treatment / Condition	Comparison	N	df	F	p value	N	df	F	p value	N	df	F	p value	N	df	F	p value	N	df	F	p value
	Plant vs. Leaf	Sample (P v. L)	51 vs. 51	101	27.3604	9.88342e-07	39 vs. 39	77	33.5276	1.70501e-07	36 vs. 36	71	37.3285	5.97911e-08	39 vs. 39	77	62.6821	2.1886e-11	30 vs. 30	59	136.616	2.0576e-16
		Columns (F1vF2vF3)	(17,17,17)	-	0.935916	0.395775	(13,13,13)	-	1.6175	0.20552	(12,12,12)	-	1.9801	0.146173	(13,13,13)	-	1.19922	0.307378	(10,10,10)	-	2.82664	0.0679996
		Interaction	-	-	0.0140862	0.986015	-	-	0.614938	0.543489	-	-	0.354702	0.702711	-	-	0.178024	0.837289	-	-	1.30368	0.27994
	Plant vs. Diet	Sample (P v. D)	114 vs. 114	227	4.26324	0.0401073	105 vs.. 105	209	78.9226	3.394e-16	81 vs. 81	161	103.818	5.2406e-19	75 vs. 75	149	100.376	2.9712e-18	75 vs. 75	149	124.26	3.4025e-21
		Columns (F1vF2vF3)	(38,38,38)	-	1.67078	0.190457	(35,35,35)	-	1.22447	0.296064	(27,27,27)	-	1.05346	0.351195	(25,25,25)	-	3.53	0.0318667	(25,25,25)	-	1.83511	0.163309
		Interaction	-	-	1.05967	0.348318	-	-	1.00795	0.366776	-	-	1.57848	0.209565	-	-	0.222164	0.801058	-	-	2.66757	0.0728505
	Diet-treatment vs Morph	Sample (Winged vs. Non-)		-	-	-	-	-	-	-	-	-	-	-	-	-	-	-	40 vs. 40	79	61.1553	2.43031e-11
		Columns (P v. L)	-	-	-	-	-	-	-	-	-	-	-	-	-	-	-	-	(20,20)	-	211.069	1.23696e-23
		Interaction	-	-	-	-	-	-	-	-	-	-	-	-	-	-	-	-	-	-	0.635059	0.427988
	Rearing Condition vs Morph	Sample (Winged vs. Non-)	-	-	-	-	-	-	-	-	-	-	-	-	-	-	-	-	18 vs. 18	35	37.3815	7.80566e-07
		Columns (WT v. Stressed)	-	-	-	-	-	-	-	-	-	-	-	-	-	-	-	-	(9,9)	-	18.2736	0.000160895
		Interaction	-	-	-	-	-	-	-	-	-	-	-	-	-	-	-	-	-	-	0.0034166	0.953752
	p < 0.05

## Sheet: Table S5. T-test Critical Value
		Table S5. T-test Critical Values.
			T- test
			p value				p < 0.05
		Comparison	Survival Rate	Winged Morph Rate
		Plant v. Leaf	0.596548	0.73932
		Plant v. Diet 1,2	0.000583983	-
		Plant v. Diet 3,4	0.0168037	0.11527
		WT v. Old	0.576362	0.721077
		WT v. Stressed	0.66781	0.517927
